# Supplementary material for: Navigating the Chemical Space and Chemical Multiverse of a Unified Latin American Natural Product Database: LANaPDB
Source: Pharmaceuticals (Basel). 2023 Sep 30;16(10):1388. doi: 10.3390/ph16101388 (PMC10609821; doi:10.3390/ph16101388)
Supplement: Supplementary file 1 [file pharmaceuticals-16-01388-s001.zip]

Archive with 1 entries (1 files):
- pharmaceuticals-2603413-supplementary.pdf
